# Supplementary material for: Coral reef fish assemblages exhibit signs of depletion in two protected areas from the eastern of Los Canarreos archipelago (Cuba, Caribbean Sea)
Source: PeerJ. 2022 Oct 14;10:e14229. doi: 10.7717/peerj.14229 (PMC9575676; doi:10.7717/peerj.14229)
Supplement: Supplemental Information 1 — Sites are included in three management schemes based on the marine protected area (MPA) category: Cayo Largo Ecological Reserve (CL, MPA with high restriction, identified but non-legally approved), Cayo Campos-Cayo Rosario Fauna Refuge (CCCR, MPA with lower restriction, legally approved), and non-protected area (nMPA). NA. Non-available. [file peerj-10-14229-s001.xlsx]

## Sheet: Hoja1
Site	Habitat	MPA	Transect number	Depth (m)	Species density (number of species)	Abundance (number of fishes)	Functional richness (number of functional groups)	Functional redundancy (averaged number of species per functional groups)	Abundance of threatened species (number of threatened fishes)a	Biomass of selected families (kg)b
1	Forereef	nMPA	1	18.97	19	71	12	0.7	2	7.09
1	Forereef	nMPA	2	18.82	17	69	9	0.63	0	4.33
1	Forereef	nMPA	3	19.51	13	60	8	0.48	1	4.22
1	Forereef	nMPA	4	20.19	25	122	14	0.93	3	10.48
1	Forereef	nMPA	5	21.95	16	99	12	0.59	0	10.58
1	Forereef	nMPA	6	20.19	22	131	12	0.81	0	6.46
1	Forereef	nMPA	7	19.43	17	225	12	0.63	1	63.95
1	Forereef	nMPA	8	19.96	21	102	12	0.78	2	10.45
1	Forereef	nMPA	9	20.19	14	71	12	0.52	2	4.45
1	Forereef	nMPA	10	21.11	19	100	12	0.7	0	2.42
1	Forereef	nMPA	11	22.1	10	43	9	0.37	0	1.91
2	Backreef	nMPA	1	3.66	13	117	8	0.48	2	78.65
2	Backreef	nMPA	2	2.51	27	240	13	1	0	25.46
2	Backreef	nMPA	3	2.36	13	35	9	0.48	0	1.8
2	Backreef	nMPA	4	2.21	12	86	7	0.44	0	1.41
2	Backreef	nMPA	5	1.91	15	144	10	0.56	1	1.1
2	Backreef	nMPA	6	1.45	24	121	14	0.89	4	14.99
2	Backreef	nMPA	7	1.83	21	252	9	0.78	0	15.55
2	Backreef	nMPA	8	2.21	19	234	11	0.7	0	10.39
2	Backreef	nMPA	9	1.91	21	165	10	0.78	1	5.18
2	Backreef	nMPA	10	1.6	24	411	11	0.89	1	37.94
2	Backreef	nMPA	11	1.52	24	717	12	0.89	0	52.76
2	Backreef	nMPA	12	1.75	15	257	10	0.56	1	9.17
3	Backreef	nMPA	1	3.43	19	33	9	0.7	0	1.58
3	Backreef	nMPA	2	3.96	12	29	9	0.44	0	1.84
3	Backreef	nMPA	3	4.65	17	78	9	0.63	0	4.45
3	Backreef	nMPA	4	3.51	19	266	12	0.7	0	23.69
3	Backreef	nMPA	5	3.43	15	36	6	0.56	0	2.06
3	Backreef	nMPA	6	3.43	17	42	8	0.63	0	2.25
3	Backreef	nMPA	7	3.43	22	136	10	0.81	2	31.31
3	Backreef	nMPA	8	3.12	17	51	9	0.63	0	5.44
3	Backreef	nMPA	9	3.2	16	31	7	0.59	2	4.52
3	Backreef	nMPA	10	3.89	12	52	7	0.44	0	16.3
4	Backreef	CL	1	3.2	17	77	11	0.63	0	13.49
4	Backreef	CL	2	2.82	17	100	12	0.63	0	21.3
4	Backreef	CL	3	3.12	12	29	9	0.44	0	2.75
4	Backreef	CL	4	2.82	14	32	9	0.52	0	1.75
4	Backreef	CL	5	2.59	22	66	11	0.81	0	7.42
4	Backreef	CL	6	2.29	18	53	11	0.67	0	5.12
4	Backreef	CL	7	2.51	16	67	11	0.59	0	2.57
4	Backreef	CL	8	2.51	16	45	9	0.59	0	2.01
4	Backreef	CL	9	2.44	16	83	8	0.59	0	15.77
4	Backreef	CL	10	1.98	21	61	11	0.78	0	4.59
5	Forereef	CL	1	14.55	7	26	7	0.26	0	0
5	Forereef	CL	2	14.1	11	40	8	0.41	0	0.37
5	Forereef	CL	3	13.87	8	20	4	0.3	0	0.5
5	Forereef	CL	4	13.56	8	45	6	0.3	2	5.04
5	Forereef	CL	5	14.25	8	24	7	0.3	0	0.32
5	Forereef	CL	6	14.48	10	51	8	0.37	0	0.45
5	Forereef	CL	7	13.64	7	18	7	0.26	1	0
5	Forereef	CL	8	13.56	9	43	6	0.33	0	0.05
5	Forereef	CL	9	13.64	10	21	9	0.37	1	2.34
5	Forereef	CL	10	14.33	7	34	6	0.26	0	0
5	Forereef	CL	11	13.79	8	29	6	0.3	0	0.3
5	Forereef	CL	12	14.55	15	59	9	0.56	4	1.14
6	Forereef	CL	1	12.42	26	359	13	0.96	1	21.79
6	Forereef	CL	2	11.81	13	35	10	0.48	0	3.51
6	Forereef	CL	3	13.87	14	40	7	0.52	3	0.72
6	Forereef	CL	4	14.4	5	27	5	0.19	0	0
6	Forereef	CL	5	12.8	16	77	11	0.59	0	2.59
6	Forereef	CL	6	11.89	21	303	12	0.78	1	23.38
6	Forereef	CL	7	12.88	10	33	8	0.37	2	0.94
6	Forereef	CL	8	13.18	16	81	8	0.59	0	4.06
6	Forereef	CL	9	12.27	19	60	12	0.7	0	3.2
6	Forereef	CL	10	13.87	15	49	9	0.56	0	2.31
6	Forereef	CL	11	12.8	26	475	13	0.96	0	42.63
6	Forereef	CL	12	11.96	22	331	10	0.78	0	25.22
7	Forereef	CL	1	11.2	15	62	9	0.56	0	3.54
7	Forereef	CL	2	11.66	9	54	8	0.33	0	1.3
7	Forereef	CL	3	11.66	10	29	9	0.37	0	0.08
7	Forereef	CL	4	11.66	9	30	6	0.33	0	2.27
7	Forereef	CL	5	11.13	11	20	7	0.41	0	0.49
7	Forereef	CL	6	11.58	10	18	7	0.37	1	0.49
7	Forereef	CL	7	10.44	16	89	9	0.59	1	2.49
7	Forereef	CL	8	9.75	11	50	8	0.41	0	0.76
7	Forereef	CL	9	9.45	14	98	8	0.52	0	0.3
7	Forereef	CL	10	9.6	13	84	8	0.48	1	1.16
8	Backreef	CL	1	1.68	18	39	7	0.67	0	1.26
8	Backreef	CL	2	1.83	12	26	9	0.44	0	0.73
8	Backreef	CL	3	1.75	13	32	7	0.48	0	0.65
8	Backreef	CL	4	1.83	22	67	11	0.81	0	2.9
8	Backreef	CL	5	1.68	17	75	6	0.63	0	1.12
8	Backreef	CL	6	1.22	14	71	8	0.52	0	1.04
8	Backreef	CL	7	1.45	15	57	10	0.56	1	0.82
8	Backreef	CL	8	1.52	13	61	5	0.48	0	0.62
8	Backreef	CL	9	1.52	13	60	6	0.48	0	0.91
8	Backreef	CL	10	0.84	14	32	9	0.52	0	1.12
9	Backreef	CCCR	1	2.51	17	52	10	0.63	0	NA
9	Backreef	CCCR	2	3.35	20	135	11	0.74	1	NA
9	Backreef	CCCR	3	2.9	25	479	12	0.93	0	NA
9	Backreef	CCCR	4	3.43	17	200	10	0.63	1	NA
9	Backreef	CCCR	5	3.35	17	151	10	0.63	0	NA
9	Backreef	CCCR	6	3.12	20	456	11	0.74	0	NA
9	Backreef	CCCR	7	2.21	17	339	10	0.63	0	NA
9	Backreef	CCCR	8	2.97	16	278	8	0.59	0	NA
9	Backreef	CCCR	9	3.66	19	436	10	0.7	2	NA
9	Backreef	CCCR	10	3.51	29	253	12	1.07	7	NA
10	Forereef	CCCR	1	11.51	12	40	7	0.44	0	1.07
10	Forereef	CCCR	2	11.35	13	39	8	0.48	0	0.69
10	Forereef	CCCR	3	11.58	9	57	6	0.33	1	0.47
10	Forereef	CCCR	4	11.35	10	30	6	0.37	0	0.41
10	Forereef	CCCR	5	10.9	13	19	6	0.48	1	0.43
10	Forereef	CCCR	6	12.5	14	81	8	0.52	0	4.61
10	Forereef	CCCR	7	13.34	20	229	11	0.74	0	19.73
10	Forereef	CCCR	8	17.15	17	125	9	0.63	1	8.55
10	Forereef	CCCR	9	17.68	15	51	7	0.56	0	2.3
10	Forereef	CCCR	10	18.52	14	37	7	0.52	2	0.68
10	Forereef	CCCR	11	18.67	10	29	6	0.37	1	1.78
10	Forereef	CCCR	12	18.97	11	34	9	0.41	1	5.57
11	Backreef	CCCR	1	3.43	16	100	9	0.56	1	4.9
11	Backreef	CCCR	2	3.89	26	164	12	0.96	1	12.07
11	Backreef	CCCR	3	4.04	24	226	12	0.89	0	17.53
11	Backreef	CCCR	4	4.34	24	245	10	0.89	0	15.04
11	Backreef	CCCR	5	4.11	21	111	11	0.78	0	5.91
11	Backreef	CCCR	6	4.42	12	148	7	0.44	0	9.84
11	Backreef	CCCR	7	3.73	17	171	9	0.63	0	6.69
11	Backreef	CCCR	8	4.42	27	188	11	1	2	9.89
11	Backreef	CCCR	9	4.95	30	226	11	1.07	1	23.81
11	Backreef	CCCR	10	3.51	25	184	11	0.93	1	23.14
11	Backreef	CCCR	11	3.89	22	99	10	0.81	2	8.09
12	Forereef	nMPA	1	7.09	7	18	4	0.26	0	0.4
12	Forereef	nMPA	2	7.39	15	48	8	0.56	0	2.61
12	Forereef	nMPA	3	9.37	19	84	8	0.67	1	8.35
12	Forereef	nMPA	4	12.27	20	107	10	0.74	1	5.24
12	Forereef	nMPA	5	12.8	21	105	12	0.78	1	4.63
12	Forereef	nMPA	6	13.18	17	98	10	0.63	0	4.25
12	Forereef	nMPA	7	12.65	16	67	9	0.59	0	4.55
12	Forereef	nMPA	8	12.88	11	43	8	0.41	0	2.38
12	Forereef	nMPA	9	13.56	19	41	10	0.7	1	6.28
12	Forereef	nMPA	10	11.81	25	115	12	0.93	1	13.62
12	Forereef	nMPA	11	11.96	14	83	10	0.52	0	6.89
a We detected ten species which are classified in four threatened categories according to IUCN (2022): Epinephelus striatus as critically endangered; Aetobatus narinari as endangered; Ginglymostoma cirratum, Lachnolaimus maximus and Lutjanus cyanopterus as vulnerable; Balistes vetula, Hypanus americanus, Lutjanus analis, Mycteroperca venenosa, and Scarus guacamaia as near threatened.
b For biomass analysis we only included the five commercially and ecologically relevant families Carangidae, Haemulidae, Lutjanidae, Scaridae, and Serranidae.
